# Supplementary material for: Dynamics simulations of hypoxia inducible factor-1 regulatory network in cancer using formal verification techniques
Source: Front Mol Biosci. 2024 Nov 7;11:1386930. doi: 10.3389/fmolb.2024.1386930 (PMC11599740; doi:10.3389/fmolb.2024.1386930)
Supplement: Supplementary file 1 [file DataSheet1.zip]

Archive with 5 entries (5 files):
- Supplementary Material/Supplementary Material S1.docx
- Supplementary Material/Supplementary Material S2.out
- Supplementary Material/Supplementary Material S3.sif
- Supplementary Material/Supplementary Material S4.cys
- Supplementary Material/Supplementary Material S5.txt
