# Supplementary material for: Dynamics simulations of hypoxia inducible factor-1 regulatory network in cancer using formal verification techniques
Source: Front Mol Biosci. 2024 Nov 7;11:1386930. doi: 10.3389/fmolb.2024.1386930 (PMC11599740; doi:10.3389/fmolb.2024.1386930)
Supplement: Supplementary file 1 [file DataSheet1.zip › Supplementary Material/Supplementary Material S2.out]

#SMBioNet code has been provided as input to the NuSMV model checker, yielding the corresponding output in the result.

####### Input for SMBioNet #######
#To establish foundational understanding regarding the input given to SMBioNet, as outlined in reference [1]:

#The Variable (VAR) section serves to articulate the entities employed within the qualitative model referred to as the Biological #Regulatory Network (BRN). The two numerical values following the '=' symbol specify the minimum and maximum levels within the qualitative #range for each respective entity.


VAR

AKT = 0 1 ;
BCAT = 0 1 ;
CMYC = 0 1 ;
ERK = 0 1 ;
GLUT1 = 0 1 ;
HIF = 0 1 ;
OGT = 0 1 ;
P53 = 0 1 ;
VEGF = 0 1 ;


#The REG section below delineates the regulation of entities within the Biological Regulatory Network (BRN). Each statement comprises #three components:
#1. The first part identifies the entity instigating the interaction.
#2. The second part, enclosed within '[()]', specifies the level at which the instigating entity operates.
#3. The third part, denoted by '=>', designates the entities undergoing the influence.
#For upregulation interactions, the second part [(Entity>=n)] conveys that the Entity activates the affected entities at or above the #discrete value 'n'. Conversely, downregulation interactions are depicted as [(Entity<n)], signifying that the entity serves as a resource #for the affected entities only when its level falls below 'n', effectively inactivating them at or above the level 'n'.

REG

OGT [(OGT<1)]=> AKT ;
VEGF [(VEGF>=1)]=> AKT ERK ;
AKT [(AKT<1)]=> BCAT P53 ;
BCAT [(BCAT>=1)]=> CMYC ;
OGT [(OGT>=1)]=> CMYC ;
HIF [(HIF>=1)]=> GLUT1 VEGF ;
ERK [(ERK>=1)]=> HIF ;
P53 [(P53<1)]=> HIF ;
CMYC [(CMYC>=1)]=> OGT VEGF ;
GLUT1 [(GLUT1>=1)]=> OGT ;


#The tool selects parameter values for an entity within a range, commencing from the lowest expression level (0) and extending to the #maximum expression level, referred to as the threshold value. Certain parameters may be assigned fixed values based on well-established #observations documented in experimental studies. The fixed parameter values in the following section are correlated with their respective #evidence, as detailed in Supplementary Material S1.

PARA

# Parameters for AKT

K_AKT = 0 ;
K_AKT+OGT = 0 1 ;
K_AKT+VEGF = 0 1 ;
K_AKT+OGT+VEGF = 1 ;

# Parameters for BCAT

K_BCAT = 0 ;
K_BCAT+AKT = 1 ;

# Parameters for CMYC

K_CMYC = 0 ;
K_CMYC+BCAT = 0 1 ;
K_CMYC+OGT = 0 1 ;
K_CMYC+BCAT+OGT = 1 ;

# Parameters for ERK

K_ERK = 0 ;
K_ERK+VEGF = 1 ;

# Parameters for GLUT1

K_GLUT1 = 0 ;
K_GLUT1+HIF = 1 ;

# Parameters for HIF

K_HIF = 0 ;
K_HIF+ERK = 0 1 ;
K_HIF+P53 = 0 1 ;
K_HIF+ERK+P53 = 1 ;

# Parameters for OGT

K_OGT = 0 ;
K_OGT+CMYC = 0 1 ;
K_OGT+GLUT1 = 0 1 ;
K_OGT+CMYC+GLUT1 = 1 ;

# Parameters for P53

K_P53 = 0 ;
K_P53+AKT = 1 ;

# Parameters for VEGF

K_VEGF = 0 ;
K_VEGF+CMYC = 0 1 ;
K_VEGF+HIF = 0 1 ;
K_VEGF+CMYC+HIF = 1 ;


# Computational tree logic (CTL) 

((VEGF=1&OGT=1&GLUT1=1&HIF=1&AKT=0&P53=1)->EF(AG(VEGF=1&OGT=1&GLUT1=1&HIF=1&AKT=0&P53=1)))
&((VEGF=0&OGT=0&GLUT1=0&HIF=0&AKT=1&P53=0)->EF(AG(VEGF=0&OGT=0&GLUT1=0&HIF=0&AKT=1&P53=0)))
&((VEGF=0&HIF=0&GLUT1=1=1&AKT=1&P53=1)->EX(EF(VEGF=0&GLUT1=1&ERK=1&OGT=1&CMYC=1&BCAT=1&HIF=0&AKT=1&P53=1)))


####### Output #######

# MODEL 1

# K_AKT = 0
# K_AKT+OGT = 1
# K_AKT+VEGF = 0
# K_AKT+OGT+VEGF = 1

# K_BCAT = 0
# K_BCAT+AKT = 1

# K_CMYC = 0
# K_CMYC+BCAT = 0
# K_CMYC+OGT = 0
# K_CMYC+BCAT+OGT = 1

# K_ERK = 0
# K_ERK+VEGF = 1

# K_GLUT1 = 0
# K_GLUT1+HIF = 1

# K_HIF = 0
# K_HIF+ERK = 1
# K_HIF+P53 = 0
# K_HIF+ERK+P53 = 1

# K_OGT = 0
# K_OGT+CMYC = 0
# K_OGT+GLUT1 = 1
# K_OGT+CMYC+GLUT1 = 1

# K_P53 = 0
# K_P53+AKT = 1

# K_VEGF = 0
# K_VEGF+CMYC = 1
# K_VEGF+HIF = 0
# K_VEGF+CMYC+HIF = 1

# MODEL 2

# K_AKT = 0
# K_AKT+OGT = 1
# K_AKT+VEGF = 0
# K_AKT+OGT+VEGF = 1

# K_BCAT = 0
# K_BCAT+AKT = 1

# K_CMYC = 0
# K_CMYC+BCAT = 1
# K_CMYC+OGT = 1
# K_CMYC+BCAT+OGT = 1

# K_ERK = 0
# K_ERK+VEGF = 1

# K_GLUT1 = 0
# K_GLUT1+HIF = 1

# K_HIF = 0
# K_HIF+ERK = 1
# K_HIF+P53 = 0
# K_HIF+ERK+P53 = 1

# K_OGT = 0
# K_OGT+CMYC = 0
# K_OGT+GLUT1 = 1
# K_OGT+CMYC+GLUT1 = 1

# K_P53 = 0
# K_P53+AKT = 1

# K_VEGF = 0
# K_VEGF+CMYC = 1
# K_VEGF+HIF = 0
# K_VEGF+CMYC+HIF = 1

# MODEL 3

# K_AKT = 0
# K_AKT+OGT = 1
# K_AKT+VEGF = 0
# K_AKT+OGT+VEGF = 1

# K_BCAT = 0
# K_BCAT+AKT = 1

# K_CMYC = 0
# K_CMYC+BCAT = 1
# K_CMYC+OGT = 0
# K_CMYC+BCAT+OGT = 1

# K_ERK = 0
# K_ERK+VEGF = 1

# K_GLUT1 = 0
# K_GLUT1+HIF = 1

# K_HIF = 0
# K_HIF+ERK = 1
# K_HIF+P53 = 0
# K_HIF+ERK+P53 = 1

# K_OGT = 0
# K_OGT+CMYC = 1
# K_OGT+GLUT1 = 1
# K_OGT+CMYC+GLUT1 = 1

# K_P53 = 0
# K_P53+AKT = 1

# K_VEGF = 0
# K_VEGF+CMYC = 1
# K_VEGF+HIF = 0
# K_VEGF+CMYC+HIF = 1

# MODEL 4

# K_AKT = 0
# K_AKT+OGT = 1
# K_AKT+VEGF = 0
# K_AKT+OGT+VEGF = 1

# K_BCAT = 0
# K_BCAT+AKT = 1

# K_CMYC = 0
# K_CMYC+BCAT = 0
# K_CMYC+OGT = 0
# K_CMYC+BCAT+OGT = 1

# K_ERK = 0
# K_ERK+VEGF = 1

# K_GLUT1 = 0
# K_GLUT1+HIF = 1

# K_HIF = 0
# K_HIF+ERK = 1
# K_HIF+P53 = 0
# K_HIF+ERK+P53 = 1

# K_OGT = 0
# K_OGT+CMYC = 0
# K_OGT+GLUT1 = 1
# K_OGT+CMYC+GLUT1 = 1

# K_P53 = 0
# K_P53+AKT = 1

# K_VEGF = 0
# K_VEGF+CMYC = 1
# K_VEGF+HIF = 1
# K_VEGF+CMYC+HIF = 1

# MODEL 5

# K_AKT = 0
# K_AKT+OGT = 1
# K_AKT+VEGF = 0
# K_AKT+OGT+VEGF = 1

# K_BCAT = 0
# K_BCAT+AKT = 1

# K_CMYC = 0
# K_CMYC+BCAT = 1
# K_CMYC+OGT = 0
# K_CMYC+BCAT+OGT = 1

# K_ERK = 0
# K_ERK+VEGF = 1

# K_GLUT1 = 0
# K_GLUT1+HIF = 1

# K_HIF = 0
# K_HIF+ERK = 1
# K_HIF+P53 = 0
# K_HIF+ERK+P53 = 1

# K_OGT = 0
# K_OGT+CMYC = 0
# K_OGT+GLUT1 = 1
# K_OGT+CMYC+GLUT1 = 1

# K_P53 = 0
# K_P53+AKT = 1

# K_VEGF = 0
# K_VEGF+CMYC = 1
# K_VEGF+HIF = 1
# K_VEGF+CMYC+HIF = 1

# MODEL 6

# K_AKT = 0
# K_AKT+OGT = 1
# K_AKT+VEGF = 0
# K_AKT+OGT+VEGF = 1

# K_BCAT = 0
# K_BCAT+AKT = 1

# K_CMYC = 0
# K_CMYC+BCAT = 0
# K_CMYC+OGT = 1
# K_CMYC+BCAT+OGT = 1

# K_ERK = 0
# K_ERK+VEGF = 1

# K_GLUT1 = 0
# K_GLUT1+HIF = 1

# K_HIF = 0
# K_HIF+ERK = 1
# K_HIF+P53 = 0
# K_HIF+ERK+P53 = 1

# K_OGT = 0
# K_OGT+CMYC = 0
# K_OGT+GLUT1 = 1
# K_OGT+CMYC+GLUT1 = 1

# K_P53 = 0
# K_P53+AKT = 1

# K_VEGF = 0
# K_VEGF+CMYC = 1
# K_VEGF+HIF = 1
# K_VEGF+CMYC+HIF = 1

# MODEL 7

# K_AKT = 0
# K_AKT+OGT = 1
# K_AKT+VEGF = 0
# K_AKT+OGT+VEGF = 1

# K_BCAT = 0
# K_BCAT+AKT = 1

# K_CMYC = 0
# K_CMYC+BCAT = 1
# K_CMYC+OGT = 1
# K_CMYC+BCAT+OGT = 1

# K_ERK = 0
# K_ERK+VEGF = 1

# K_GLUT1 = 0
# K_GLUT1+HIF = 1

# K_HIF = 0
# K_HIF+ERK = 1
# K_HIF+P53 = 0
# K_HIF+ERK+P53 = 1

# K_OGT = 0
# K_OGT+CMYC = 0
# K_OGT+GLUT1 = 1
# K_OGT+CMYC+GLUT1 = 1

# K_P53 = 0
# K_P53+AKT = 1

# K_VEGF = 0
# K_VEGF+CMYC = 1
# K_VEGF+HIF = 1
# K_VEGF+CMYC+HIF = 1

# MODEL 8

# K_AKT = 0
# K_AKT+OGT = 1
# K_AKT+VEGF = 0
# K_AKT+OGT+VEGF = 1

# K_BCAT = 0
# K_BCAT+AKT = 1

# K_CMYC = 0
# K_CMYC+BCAT = 1
# K_CMYC+OGT = 0
# K_CMYC+BCAT+OGT = 1

# K_ERK = 0
# K_ERK+VEGF = 1

# K_GLUT1 = 0
# K_GLUT1+HIF = 1

# K_HIF = 0
# K_HIF+ERK = 1
# K_HIF+P53 = 0
# K_HIF+ERK+P53 = 1

# K_OGT = 0
# K_OGT+CMYC = 1
# K_OGT+GLUT1 = 1
# K_OGT+CMYC+GLUT1 = 1

# K_P53 = 0
# K_P53+AKT = 1

# K_VEGF = 0
# K_VEGF+CMYC = 1
# K_VEGF+HIF = 1
# K_VEGF+CMYC+HIF = 1

# SELECTED MODELS / CHECKED MODELS = 8 / 1024 (57s542ms)


#References:

# 1. Khalis Z, Comet J-P, Richard A, Bernot G (2009) The SMBioNet method for discovering models of gene regulatory networks. 
#Genes, Genomes and Genomics 3: 15-22.
