# Supplementary material for: Dynamics simulations of hypoxia inducible factor-1 regulatory network in cancer using formal verification techniques
Source: Front Mol Biosci. 2024 Nov 7;11:1386930. doi: 10.3389/fmolb.2024.1386930 (PMC11599740; doi:10.3389/fmolb.2024.1386930)
Supplement: Supplementary file 1 [file DataSheet1.zip › Supplementary Material/Supplementary Material S3.sif]

000000000 1 000001000
000000000 1 000010000
000000000 1 000100000
100000000 1 100000100
100000000 1 100001000
100000000 1 100010000
100000000 1 100100000
100000000 1 000000000
010000000 1 010001000
010000000 1 010010000
010000000 1 010100000
010000000 1 000000000
010000000 1 110000000
110000000 1 110000100
110000000 1 110001000
110000000 1 110010000
110000000 1 110100000
110000000 1 100000000
001000000 1 001001000
001000000 1 001010000
001000000 1 001100000
001000000 1 000000000
001000000 1 011000000
101000000 1 101000100
101000000 1 101001000
101000000 1 101010000
101000000 1 101100000
101000000 1 100000000
101000000 1 111000000
101000000 1 001000000
011000000 1 011001000
011000000 1 011010000
011000000 1 011100000
011000000 1 010000000
011000000 1 111000000
111000000 1 111000100
111000000 1 111001000
111000000 1 111010000
111000000 1 111100000
111000000 1 110000000
000100000 1 000101000
000100000 1 000110000
100100000 1 100100100
100100000 1 100101000
100100000 1 100110000
100100000 1 000100000
010100000 1 010101000
010100000 1 010110000
010100000 1 000100000
010100000 1 110100000
110100000 1 110100100
110100000 1 110101000
110100000 1 110110000
110100000 1 100100000
001100000 1 001101000
001100000 1 001110000
001100000 1 000100000
001100000 1 011100000
101100000 1 101100100
101100000 1 101101000
101100000 1 101110000
101100000 1 100100000
101100000 1 111100000
101100000 1 001100000
011100000 1 011101000
011100000 1 011110000
011100000 1 010100000
011100000 1 111100000
111100000 1 111100100
111100000 1 111101000
111100000 1 111110000
111100000 1 110100000
000010000 1 000011000
000010000 1 000110000
100010000 1 100010100
100010000 1 100011000
100010000 1 100110000
100010000 1 000010000
010010000 1 010011000
010010000 1 010110000
010010000 1 000010000
010010000 1 110010000
110010000 1 110010100
110010000 1 110011000
110010000 1 110110000
110010000 1 100010000
001010000 1 001011000
001010000 1 001110000
001010000 1 000010000
001010000 1 011010000
101010000 1 101010100
101010000 1 101011000
101010000 1 101110000
101010000 1 100010000
101010000 1 111010000
101010000 1 001010000
011010000 1 011011000
011010000 1 011110000
011010000 1 010010000
011010000 1 111010000
111010000 1 111010100
111010000 1 111011000
111010000 1 111110000
111010000 1 110010000
000110000 1 000111000
100001000 1 100001100
100001000 1 000001000
100110000 1 100110100
100110000 1 100111000
100110000 1 000110000
010001000 1 000001000
010001000 1 110001000
110001000 1 110001100
110001000 1 100001000
010110000 1 010111000
010110000 1 000110000
010110000 1 110110000
110110000 1 110110100
110110000 1 110111000
110110000 1 100110000
001110000 1 001111000
001110000 1 000110000
001110000 1 011110000
001001000 1 000001000
001001000 1 011001000
101001000 1 101001100
101001000 1 100001000
101001000 1 111001000
101001000 1 001001000
101110000 1 101110100
101110000 1 101111000
101110000 1 100110000
101110000 1 111110000
101110000 1 001110000
011001000 1 010001000
011001000 1 111001000
111001000 1 111001100
111001000 1 110001000
011110000 1 011111000
011110000 1 010110000
011110000 1 111110000
111110000 1 111110100
111110000 1 111111000
111110000 1 110110000
000101000 1 000001000
100101000 1 100101100
100101000 1 100001000
100101000 1 000101000
010101000 1 010001000
010101000 1 000101000
010101000 1 110101000
110101000 1 110101100
110101000 1 110001000
110101000 1 100101000
100000100 1 100000101
100000100 1 100001100
100000100 1 100010100
100000100 1 100100100
100000100 1 000000100
000000100 1 000000101
000000100 1 000000000
000000100 1 000001100
000000100 1 000010100
000000100 1 000100100
110000100 1 110000101
110000100 1 110001100
110000100 1 110010100
110000100 1 110100100
110000100 1 100000100
010000100 1 010000101
010000100 1 010000000
010000100 1 010001100
010000100 1 010010100
010000100 1 010100100
010000100 1 000000100
010000100 1 110000100
001101000 1 001001000
001101000 1 000101000
001101000 1 011101000
101101000 1 101101100
101101000 1 101001000
101101000 1 100101000
101101000 1 111101000
101101000 1 001101000
011101000 1 011001000
011101000 1 010101000
011101000 1 111101000
111101000 1 111101100
111101000 1 111001000
111101000 1 110101000
101000100 1 101000101
101000100 1 101001100
101000100 1 101010100
101000100 1 101100100
101000100 1 100000100
101000100 1 111000100
101000100 1 001000100
001000100 1 001000101
001000100 1 001000000
001000100 1 001001100
001000100 1 001010100
001000100 1 001100100
001000100 1 000000100
001000100 1 011000100
000011000 1 000001000
100011000 1 100011100
100011000 1 100001000
100011000 1 000011000
111000100 1 111000101
111000100 1 111001100
111000100 1 111010100
111000100 1 111100100
111000100 1 110000100
011000100 1 011000101
011000100 1 011000000
011000100 1 011001100
011000100 1 011010100
011000100 1 011100100
011000100 1 010000100
011000100 1 111000100
010011000 1 010001000
010011000 1 000011000
010011000 1 110011000
110011000 1 110011100
110011000 1 110001000
110011000 1 100011000
001011000 1 001001000
001011000 1 000011000
001011000 1 011011000
100100100 1 100100101
100100100 1 100101100
100100100 1 100110100
100100100 1 000100100
000100100 1 000100101
000100100 1 000100000
000100100 1 000101100
000100100 1 000110100
101011000 1 101011100
101011000 1 101001000
101011000 1 100011000
101011000 1 111011000
101011000 1 001011000
011011000 1 011001000
011011000 1 010011000
011011000 1 111011000
110100100 1 110100101
110100100 1 110101100
110100100 1 110110100
110100100 1 100100100
111011000 1 111011100
111011000 1 111001000
111011000 1 110011000
010100100 1 010100101
010100100 1 010100000
010100100 1 010101100
010100100 1 010110100
010100100 1 000100100
010100100 1 110100100
000000010 1 000000000
000000010 1 000001010
000000010 1 000010010
000000010 1 000100010
000000010 1 001000010
101100100 1 101100101
101100100 1 101101100
101100100 1 101110100
101100100 1 100100100
101100100 1 111100100
101100100 1 001100100
001100100 1 001100101
001100100 1 001100000
001100100 1 001101100
001100100 1 001110100
001100100 1 000100100
001100100 1 011100100
100000010 1 100000000
100000010 1 100000110
100000010 1 100001010
100000010 1 100010010
100000010 1 100100010
100000010 1 101000010
100000010 1 000000010
000111000 1 000101000
000111000 1 000011000
111100100 1 111100101
111100100 1 111101100
111100100 1 111110100
111100100 1 110100100
100111000 1 100111100
100111000 1 100101000
100111000 1 100011000
100111000 1 000111000
010000010 1 010000000
010000010 1 010001010
010000010 1 010010010
010000010 1 010100010
010000010 1 011000010
010000010 1 000000010
010000010 1 110000010
110000010 1 110000000
110000010 1 110000110
110000010 1 110001010
110000010 1 110010010
110000010 1 110100010
110000010 1 111000010
110000010 1 100000010
011100100 1 011100101
011100100 1 011100000
011100100 1 011101100
011100100 1 011110100
011100100 1 010100100
011100100 1 111100100
010111000 1 010101000
010111000 1 010011000
010111000 1 000111000
010111000 1 110111000
110111000 1 110111100
110111000 1 110101000
110111000 1 110011000
110111000 1 100111000
100010100 1 100010101
100010100 1 100011100
100010100 1 100110100
100010100 1 000010100
000010100 1 000010101
000010100 1 000010000
000010100 1 000011100
000010100 1 000110100
110010100 1 110010101
110010100 1 110011100
110010100 1 110110100
110010100 1 100010100
001000010 1 001000000
001000010 1 001001010
001000010 1 001010010
001000010 1 001100010
001000010 1 011000010
010010100 1 010010101
010010100 1 010010000
010010100 1 010011100
010010100 1 010110100
010010100 1 000010100
010010100 1 110010100
101000010 1 101000000
101000010 1 101000110
101000010 1 101001010
101000010 1 101010010
101000010 1 101100010
101000010 1 111000010
101000010 1 001000010
001111000 1 001101000
001111000 1 001011000
001111000 1 000111000
001111000 1 011111000
011000010 1 011000000
011000010 1 011001010
011000010 1 011010010
011000010 1 011100010
011000010 1 111000010
111000010 1 111000000
111000010 1 111000110
111000010 1 111001010
111000010 1 111010010
111000010 1 111100010
101111000 1 101111100
101111000 1 101101000
101111000 1 101011000
101111000 1 100111000
101111000 1 111111000
101111000 1 001111000
011111000 1 011101000
011111000 1 011011000
011111000 1 010111000
011111000 1 111111000
111111000 1 111111100
111111000 1 111101000
111111000 1 111011000
111111000 1 110111000
101010100 1 101010101
101010100 1 101011100
101010100 1 101110100
101010100 1 100010100
101010100 1 111010100
101010100 1 001010100
001010100 1 001010101
001010100 1 001010000
001010100 1 001011100
001010100 1 001110100
001010100 1 000010100
001010100 1 011010100
111010100 1 111010101
111010100 1 111011100
111010100 1 111110100
111010100 1 110010100
011010100 1 011010101
011010100 1 011010000
011010100 1 011011100
011010100 1 011110100
011010100 1 010010100
011010100 1 111010100
000100010 1 000100000
000100010 1 000101010
000100010 1 000110010
000100010 1 001100010
100100010 1 100100000
100100010 1 100100110
100100010 1 100101010
100100010 1 100110010
100100010 1 101100010
100100010 1 000100010
010100010 1 010100000
010100010 1 010101010
010100010 1 010110010
010100010 1 011100010
010100010 1 000100010
010100010 1 110100010
110100010 1 110100000
110100010 1 110100110
110100010 1 110101010
110100010 1 110110010
110100010 1 111100010
110100010 1 100100010
100110100 1 100110101
100110100 1 100111100
100110100 1 000110100
100001100 1 100001101
100001100 1 000001100
000001100 1 000001101
000001100 1 000001000
000110100 1 000110101
000110100 1 000110000
000110100 1 000111100
110001100 1 110001101
110001100 1 100001100
110110100 1 110110101
110110100 1 110111100
110110100 1 100110100
001100010 1 001100000
001100010 1 001101010
001100010 1 001110010
001100010 1 011100010
010001100 1 010001101
010001100 1 010001000
010001100 1 000001100
010001100 1 110001100
101100010 1 101100000
101100010 1 101100110
101100010 1 101101010
101100010 1 101110010
101100010 1 111100010
101100010 1 001100010
010110100 1 010110101
010110100 1 010110000
010110100 1 010111100
010110100 1 000110100
010110100 1 110110100
011100010 1 011100000
011100010 1 011101010
011100010 1 011110010
011100010 1 111100010
111100010 1 111100000
111100010 1 111100110
111100010 1 111101010
111100010 1 111110010
000000001 1 000000000
000000001 1 000010001
000000001 1 000100001
100000001 1 100000000
100000001 1 100000101
100000001 1 100010001
100000001 1 100100001
100000001 1 000000001
000010010 1 000010000
000010010 1 000011010
000010010 1 000110010
000010010 1 001010010
101001100 1 101001101
101001100 1 100001100
101001100 1 111001100
101001100 1 001001100
001001100 1 001001101
001001100 1 001001000
001001100 1 000001100
001001100 1 011001100
010000001 1 010000000
010000001 1 010010001
010000001 1 010100001
010000001 1 000000001
010000001 1 110000001
101110100 1 101110101
101110100 1 101111100
101110100 1 100110100
101110100 1 111110100
101110100 1 001110100
001110100 1 001110101
001110100 1 001110000
001110100 1 001111100
001110100 1 000110100
001110100 1 011110100
110000001 1 110000000
110000001 1 110000101
110000001 1 110010001
110000001 1 110100001
110000001 1 100000001
100010010 1 100010000
100010010 1 100010110
100010010 1 100011010
100010010 1 100110010
100010010 1 101010010
100010010 1 000010010
111001100 1 111001101
111001100 1 110001100
111110100 1 111110101
111110100 1 111111100
111110100 1 110110100
011001100 1 011001101
011001100 1 011001000
011001100 1 010001100
011001100 1 111001100
010010010 1 010010000
010010010 1 010011010
010010010 1 010110010
010010010 1 011010010
010010010 1 000010010
010010010 1 110010010
110010010 1 110010000
110010010 1 110010110
110010010 1 110011010
110010010 1 110110010
110010010 1 111010010
110010010 1 100010010
011110100 1 011110101
011110100 1 011110000
011110100 1 011111100
011110100 1 010110100
011110100 1 111110100
001000001 1 001000000
001000001 1 001010001
001000001 1 001100001
001000001 1 000000001
001000001 1 011000001
101000001 1 101000000
101000001 1 101000101
101000001 1 101010001
101000001 1 101100001
101000001 1 100000001
101000001 1 111000001
101000001 1 001000001
001010010 1 001010000
001010010 1 001011010
001010010 1 001110010
001010010 1 011010010
011000001 1 011000000
011000001 1 011010001
011000001 1 011100001
011000001 1 010000001
011000001 1 111000001
111000001 1 111000000
111000001 1 111000101
111000001 1 111010001
111000001 1 111100001
111000001 1 110000001
101010010 1 101010000
101010010 1 101010110
101010010 1 101011010
101010010 1 101110010
101010010 1 111010010
101010010 1 001010010
100101100 1 100101101
100101100 1 100001100
100101100 1 000101100
000101100 1 000101101
000101100 1 000101000
000101100 1 000001100
011010010 1 011010000
011010010 1 011011010
011010010 1 011110010
011010010 1 111010010
111010010 1 111010000
111010010 1 111010110
111010010 1 111011010
111010010 1 111110010
110101100 1 110101101
110101100 1 110001100
110101100 1 100101100
010101100 1 010101101
010101100 1 010101000
010101100 1 010001100
010101100 1 000101100
010101100 1 110101100
000100001 1 000100000
000100001 1 000110001
100100001 1 100100000
100100001 1 100100101
100100001 1 100110001
100100001 1 000100001
000110010 1 000110000
000110010 1 000111010
000110010 1 001110010
000001010 1 000001000
000001010 1 001001010
010100001 1 010100000
010100001 1 010110001
010100001 1 000100001
010100001 1 110100001
110100001 1 110100000
110100001 1 110100101
110100001 1 110110001
110100001 1 100100001
100110010 1 100110000
100110010 1 100110110
100110010 1 100111010
100110010 1 101110010
100110010 1 000110010
100001010 1 100001000
100001010 1 100001110
100001010 1 101001010
100001010 1 000001010
101101100 1 101101101
101101100 1 101001100
101101100 1 100101100
101101100 1 111101100
101101100 1 001101100
001101100 1 001101101
001101100 1 001101000
001101100 1 001001100
001101100 1 000101100
001101100 1 011101100
111101100 1 111101101
111101100 1 111001100
111101100 1 110101100
010110010 1 010110000
010110010 1 010111010
010110010 1 011110010
010110010 1 000110010
010110010 1 110110010
010001010 1 010001000
010001010 1 011001010
010001010 1 000001010
010001010 1 110001010
110001010 1 110001000
110001010 1 110001110
110001010 1 111001010
110001010 1 100001010
110110010 1 110110000
110110010 1 110110110
110110010 1 110111010
110110010 1 111110010
110110010 1 100110010
011101100 1 011101101
011101100 1 011101000
011101100 1 011001100
011101100 1 010101100
011101100 1 111101100
001100001 1 001100000
001100001 1 001110001
001100001 1 000100001
001100001 1 011100001
100011100 1 100011101
100011100 1 100001100
100011100 1 000011100
000011100 1 000011101
000011100 1 000011000
000011100 1 000001100
101100001 1 101100000
101100001 1 101100101
101100001 1 101110001
101100001 1 100100001
101100001 1 111100001
101100001 1 001100001
001110010 1 001110000
001110010 1 001111010
001110010 1 011110010
001001010 1 001001000
001001010 1 011001010
110011100 1 110011101
110011100 1 110001100
110011100 1 100011100
011100001 1 011100000
011100001 1 011110001
011100001 1 010100001
011100001 1 111100001
111100001 1 111100000
111100001 1 111100101
111100001 1 111110001
111100001 1 110100001
101001010 1 101001000
101001010 1 101001110
101001010 1 111001010
101001010 1 001001010
101110010 1 101110000
101110010 1 101110110
101110010 1 101111010
101110010 1 111110010
101110010 1 001110010
010011100 1 010011101
010011100 1 010011000
010011100 1 010001100
010011100 1 000011100
010011100 1 110011100
011001010 1 011001000
011001010 1 111001010
111001010 1 111001000
111001010 1 111001110
011110010 1 011110000
011110010 1 011111010
011110010 1 111110010
111110010 1 111110000
111110010 1 111110110
111110010 1 111111010
000010001 1 000010000
000010001 1 000010011
000010001 1 000110001
100010001 1 100010000
100010001 1 100010011
100010001 1 100010101
100010001 1 100110001
100010001 1 000010001
010010001 1 010010000
010010001 1 010010011
010010001 1 010110001
010010001 1 000010001
010010001 1 110010001
101011100 1 101011101
101011100 1 101001100
101011100 1 100011100
101011100 1 111011100
101011100 1 001011100
110010001 1 110010000
110010001 1 110010011
110010001 1 110010101
110010001 1 110110001
110010001 1 100010001
001011100 1 001011101
001011100 1 001011000
001011100 1 001001100
001011100 1 000011100
001011100 1 011011100
111011100 1 111011101
111011100 1 111001100
111011100 1 110011100
011011100 1 011011101
011011100 1 011011000
011011100 1 011001100
011011100 1 010011100
011011100 1 111011100
000101010 1 000101000
000101010 1 000001010
000101010 1 001101010
100101010 1 100101000
100101010 1 100101110
100101010 1 100001010
100101010 1 101101010
100101010 1 000101010
010101010 1 010101000
010101010 1 010001010
010101010 1 011101010
010101010 1 000101010
010101010 1 110101010
001010001 1 001010000
001010001 1 001010011
001010001 1 001110001
001010001 1 000010001
001010001 1 011010001
110101010 1 110101000
110101010 1 110101110
110101010 1 110001010
110101010 1 111101010
110101010 1 100101010
101010001 1 101010000
101010001 1 101010011
101010001 1 101010101
101010001 1 101110001
101010001 1 100010001
101010001 1 111010001
101010001 1 001010001
111010001 1 111010000
111010001 1 111010011
111010001 1 111010101
111010001 1 111110001
111010001 1 110010001
011010001 1 011010000
011010001 1 011010011
011010001 1 011110001
011010001 1 010010001
011010001 1 111010001
100000110 1 100000111
100000110 1 100000100
100000110 1 100001110
100000110 1 100010110
100000110 1 100100110
100000110 1 101000110
100000110 1 000000110
000000110 1 000000111
000000110 1 000000100
000000110 1 000000010
000000110 1 000001110
000000110 1 000010110
000000110 1 000100110
000000110 1 001000110
100111100 1 100111101
100111100 1 100101100
100111100 1 100011100
100111100 1 000111100
000111100 1 000111101
000111100 1 000111000
000111100 1 000101100
000111100 1 000011100
110000110 1 110000111
110000110 1 110000100
110000110 1 110001110
110000110 1 110010110
110000110 1 110100110
110000110 1 111000110
110000110 1 100000110
010000110 1 010000111
010000110 1 010000100
010000110 1 010000010
010000110 1 010001110
010000110 1 010010110
010000110 1 010100110
010000110 1 011000110
010000110 1 000000110
010000110 1 110000110
001101010 1 001101000
001101010 1 001001010
001101010 1 011101010
110111100 1 110111101
110111100 1 110101100
110111100 1 110011100
110111100 1 100111100
101101010 1 101101000
101101010 1 101101110
101101010 1 101001010
101101010 1 111101010
101101010 1 001101010
010111100 1 010111101
010111100 1 010111000
010111100 1 010101100
010111100 1 010011100
010111100 1 000111100
010111100 1 110111100
011101010 1 011101000
011101010 1 011001010
011101010 1 111101010
111101010 1 111101000
111101010 1 111101110
111101010 1 111001010
000110001 1 000110000
000110001 1 000110011
000001001 1 000001000
000001001 1 000000001
100110001 1 100110000
100110001 1 100110011
100110001 1 100110101
100110001 1 000110001
100001001 1 100001000
100001001 1 100001101
100001001 1 100000001
100001001 1 000001001
101000110 1 101000111
101000110 1 101000100
101000110 1 101001110
101000110 1 101010110
101000110 1 101100110
101000110 1 111000110
101000110 1 001000110
001000110 1 001000111
001000110 1 001000100
001000110 1 001000010
001000110 1 001001110
001000110 1 001010110
001000110 1 001100110
001000110 1 011000110
100011010 1 100011000
100011010 1 100011110
100011010 1 100001010
100011010 1 101011010
100011010 1 000011010
000011010 1 000011000
000011010 1 000001010
000011010 1 001011010
010110001 1 010110000
010110001 1 010110011
010110001 1 000110001
010110001 1 110110001
111000110 1 111000111
111000110 1 111000100
111000110 1 111001110
111000110 1 111010110
111000110 1 111100110
110110001 1 110110000
110110001 1 110110011
110110001 1 110110101
110110001 1 100110001
010001001 1 010001000
010001001 1 010000001
010001001 1 000001001
010001001 1 110001001
101111100 1 101111101
101111100 1 101101100
101111100 1 101011100
101111100 1 100111100
101111100 1 111111100
101111100 1 001111100
001111100 1 001111101
001111100 1 001111000
001111100 1 001101100
001111100 1 001011100
001111100 1 000111100
001111100 1 011111100
011000110 1 011000111
011000110 1 011000100
011000110 1 011000010
011000110 1 011001110
011000110 1 011010110
011000110 1 011100110
011000110 1 111000110
110001001 1 110001000
110001001 1 110001101
110001001 1 110000001
110001001 1 100001001
111111100 1 111111101
111111100 1 111101100
111111100 1 111011100
111111100 1 110111100
010011010 1 010011000
010011010 1 010001010
010011010 1 011011010
010011010 1 000011010
010011010 1 110011010
110011010 1 110011000
110011010 1 110011110
110011010 1 110001010
110011010 1 111011010
110011010 1 100011010
011111100 1 011111101
011111100 1 011111000
011111100 1 011101100
011111100 1 011011100
011111100 1 010111100
011111100 1 111111100
001110001 1 001110000
001110001 1 001110011
001110001 1 000110001
001110001 1 011110001
001001001 1 001001000
001001001 1 001000001
001001001 1 000001001
001001001 1 011001001
101110001 1 101110000
101110001 1 101110011
101110001 1 101110101
101110001 1 100110001
101110001 1 111110001
101110001 1 001110001
101001001 1 101001000
101001001 1 101001101
101001001 1 101000001
101001001 1 100001001
101001001 1 111001001
101001001 1 001001001
001011010 1 001011000
001011010 1 001001010
001011010 1 011011010
011110001 1 011110000
011110001 1 011110011
011110001 1 010110001
011110001 1 111110001
011001001 1 011001000
011001001 1 011000001
011001001 1 010001001
011001001 1 111001001
111110001 1 111110000
111110001 1 111110011
111110001 1 111110101
111110001 1 110110001
111001001 1 111001000
111001001 1 111001101
111001001 1 111000001
111001001 1 110001001
101011010 1 101011000
101011010 1 101011110
101011010 1 101001010
101011010 1 111011010
101011010 1 001011010
100100110 1 100100111
100100110 1 100100100
100100110 1 100101110
100100110 1 100110110
100100110 1 101100110
100100110 1 000100110
000100110 1 000100111
000100110 1 000100100
000100110 1 000100010
000100110 1 000101110
000100110 1 000110110
000100110 1 001100110
011011010 1 011011000
011011010 1 011001010
011011010 1 111011010
111011010 1 111011000
111011010 1 111011110
111011010 1 111001010
110100110 1 110100111
110100110 1 110100100
110100110 1 110101110
110100110 1 110110110
110100110 1 111100110
110100110 1 100100110
010100110 1 010100111
010100110 1 010100100
010100110 1 010100010
010100110 1 010101110
010100110 1 010110110
010100110 1 011100110
010100110 1 000100110
010100110 1 110100110
000101001 1 000101000
000101001 1 000100001
000101001 1 000001001
101100110 1 101100111
101100110 1 101100100
101100110 1 101101110
101100110 1 101110110
101100110 1 111100110
101100110 1 001100110
001100110 1 001100111
001100110 1 001100100
001100110 1 001100010
001100110 1 001101110
001100110 1 001110110
001100110 1 011100110
100101001 1 100101000
100101001 1 100101101
100101001 1 100100001
100101001 1 100001001
100101001 1 000101001
000111010 1 000111000
000111010 1 000101010
000111010 1 000011010
000111010 1 001111010
111100110 1 111100111
111100110 1 111100100
111100110 1 111101110
111100110 1 111110110
010101001 1 010101000
010101001 1 010100001
010101001 1 010001001
010101001 1 000101001
010101001 1 110101001
110101001 1 110101000
110101001 1 110101101
110101001 1 110100001
110101001 1 110001001
110101001 1 100101001
100111010 1 100111000
100111010 1 100111110
100111010 1 100101010
100111010 1 100011010
100111010 1 101111010
100111010 1 000111010
011100110 1 011100111
011100110 1 011100100
011100110 1 011100010
011100110 1 011101110
011100110 1 011110110
011100110 1 111100110
100000101 1 100010101
100000101 1 100100101
100000101 1 000000101
010111010 1 010111000
010111010 1 010101010
010111010 1 010011010
010111010 1 011111010
010111010 1 000111010
010111010 1 110111010
000000101 1 000000001
000000101 1 000010101
000000101 1 000100101
110111010 1 110111000
110111010 1 110111110
110111010 1 110101010
110111010 1 110011010
110111010 1 111111010
110111010 1 100111010
110000101 1 110010101
110000101 1 110100101
110000101 1 100000101
100010110 1 100010111
100010110 1 100010100
100010110 1 100011110
100010110 1 100110110
100010110 1 101010110
100010110 1 000010110
010000101 1 010000001
010000101 1 010010101
010000101 1 010100101
010000101 1 000000101
010000101 1 110000101
000010110 1 000010111
000010110 1 000010100
000010110 1 000010010
000010110 1 000011110
000010110 1 000110110
000010110 1 001010110
001101001 1 001101000
001101001 1 001100001
001101001 1 001001001
001101001 1 000101001
001101001 1 011101001
110010110 1 110010111
110010110 1 110010100
110010110 1 110011110
110010110 1 110110110
110010110 1 111010110
110010110 1 100010110
101101001 1 101101000
101101001 1 101101101
101101001 1 101100001
101101001 1 101001001
101101001 1 100101001
101101001 1 111101001
101101001 1 001101001
010010110 1 010010111
010010110 1 010010100
010010110 1 010010010
010010110 1 010011110
010010110 1 010110110
010010110 1 011010110
010010110 1 000010110
010010110 1 110010110
011101001 1 011101000
011101001 1 011100001
011101001 1 011001001
011101001 1 010101001
011101001 1 111101001
001111010 1 001111000
001111010 1 001101010
001111010 1 001011010
001111010 1 011111010
111101001 1 111101000
111101001 1 111101101
111101001 1 111100001
111101001 1 111001001
111101001 1 110101001
101111010 1 101111000
101111010 1 101111110
101111010 1 101101010
101111010 1 101011010
101111010 1 111111010
101111010 1 001111010
101000101 1 101010101
101000101 1 101100101
101000101 1 100000101
101000101 1 111000101
101000101 1 001000101
011111010 1 011111000
011111010 1 011101010
011111010 1 011011010
011111010 1 111111010
111111010 1 111111000
111111010 1 111111110
111111010 1 111101010
111111010 1 111011010
001000101 1 001000001
001000101 1 001010101
001000101 1 001100101
001000101 1 000000101
001000101 1 011000101
111000101 1 111010101
111000101 1 111100101
111000101 1 110000101
000011001 1 000011000
000011001 1 000011011
000011001 1 000010001
000011001 1 000001001
011000101 1 011000001
011000101 1 011010101
011000101 1 011100101
011000101 1 010000101
011000101 1 111000101
101010110 1 101010111
101010110 1 101010100
101010110 1 101011110
101010110 1 101110110
101010110 1 111010110
101010110 1 001010110
001010110 1 001010111
001010110 1 001010100
001010110 1 001010010
001010110 1 001011110
001010110 1 001110110
001010110 1 011010110
100011001 1 100011000
100011001 1 100011011
100011001 1 100011101
100011001 1 100010001
100011001 1 100001001
100011001 1 000011001
111010110 1 111010111
111010110 1 111010100
111010110 1 111011110
111010110 1 111110110
010011001 1 010011000
010011001 1 010011011
010011001 1 010010001
010011001 1 010001001
010011001 1 000011001
010011001 1 110011001
011010110 1 011010111
011010110 1 011010100
011010110 1 011010010
011010110 1 011011110
011010110 1 011110110
011010110 1 111010110
110011001 1 110011000
110011001 1 110011011
110011001 1 110011101
110011001 1 110010001
110011001 1 110001001
110011001 1 100011001
100100101 1 100110101
100100101 1 000100101
000100101 1 000100001
000100101 1 000110101
001011001 1 001011000
001011001 1 001011011
001011001 1 001010001
001011001 1 001001001
001011001 1 000011001
001011001 1 011011001
101011001 1 101011000
101011001 1 101011011
101011001 1 101011101
101011001 1 101010001
101011001 1 101001001
101011001 1 100011001
101011001 1 111011001
101011001 1 001011001
110100101 1 110110101
110100101 1 100100101
100001110 1 100001111
100001110 1 100001100
100001110 1 101001110
100001110 1 000001110
100110110 1 100110111
100110110 1 100110100
100110110 1 100111110
100110110 1 101110110
100110110 1 000110110
010100101 1 010100001
010100101 1 010110101
010100101 1 000100101
010100101 1 110100101
011011001 1 011011000
011011001 1 011011011
011011001 1 011010001
011011001 1 011001001
011011001 1 010011001
011011001 1 111011001
000001110 1 000001111
000001110 1 000001100
000001110 1 000001010
000001110 1 001001110
000110110 1 000110111
000110110 1 000110100
000110110 1 000110010
000110110 1 000111110
000110110 1 001110110
111011001 1 111011000
111011001 1 111011011
111011001 1 111011101
111011001 1 111010001
111011001 1 111001001
111011001 1 110011001
110001110 1 110001111
110001110 1 110001100
110001110 1 111001110
110001110 1 100001110
110110110 1 110110111
110110110 1 110110100
110110110 1 110111110
110110110 1 111110110
110110110 1 100110110
010001110 1 010001111
010001110 1 010001100
010001110 1 010001010
010001110 1 011001110
010001110 1 000001110
010001110 1 110001110
010110110 1 010110111
010110110 1 010110100
010110110 1 010110010
010110110 1 010111110
010110110 1 011110110
010110110 1 000110110
010110110 1 110110110
101100101 1 101110101
101100101 1 100100101
101100101 1 111100101
101100101 1 001100101
000000011 1 000000010
000000011 1 000000001
000000011 1 000010011
000000011 1 000100011
000000011 1 001000011
001100101 1 001100001
001100101 1 001110101
001100101 1 000100101
001100101 1 011100101
100000011 1 100000010
100000011 1 100000001
100000011 1 100000111
100000011 1 100010011
100000011 1 100100011
100000011 1 101000011
100000011 1 000000011
101110110 1 101110111
101110110 1 101110100
101110110 1 101111110
101110110 1 111110110
101110110 1 001110110
111100101 1 111110101
111100101 1 110100101
101001110 1 101001111
101001110 1 101001100
101001110 1 111001110
101001110 1 001001110
011100101 1 011100001
011100101 1 011110101
011100101 1 010100101
011100101 1 111100101
100111001 1 100111000
100111001 1 100111011
100111001 1 100111101
100111001 1 100110001
100111001 1 100101001
100111001 1 100011001
100111001 1 000111001
010000011 1 010000010
010000011 1 010000001
010000011 1 010010011
010000011 1 010100011
010000011 1 011000011
010000011 1 000000011
010000011 1 110000011
001110110 1 001110111
001110110 1 001110100
001110110 1 001110010
001110110 1 001111110
001110110 1 011110110
001001110 1 001001111
001001110 1 001001100
001001110 1 001001010
001001110 1 011001110
110000011 1 110000010
110000011 1 110000001
110000011 1 110000111
110000011 1 110010011
110000011 1 110100011
110000011 1 111000011
110000011 1 100000011
000111001 1 000111000
000111001 1 000111011
000111001 1 000110001
000111001 1 000101001
000111001 1 000011001
111001110 1 111001111
111001110 1 111001100
111110110 1 111110111
111110110 1 111110100
111110110 1 111111110
011001110 1 011001111
011001110 1 011001100
011001110 1 011001010
011001110 1 111001110
010111001 1 010111000
010111001 1 010111011
010111001 1 010110001
010111001 1 010101001
010111001 1 010011001
010111001 1 000111001
010111001 1 110111001
011110110 1 011110111
011110110 1 011110100
011110110 1 011110010
011110110 1 011111110
011110110 1 111110110
110111001 1 110111000
110111001 1 110111011
110111001 1 110111101
110111001 1 110110001
110111001 1 110101001
110111001 1 110011001
110111001 1 100111001
100010101 1 100010111
100010101 1 100110101
100010101 1 000010101
000010101 1 000010111
000010101 1 000010001
000010101 1 000110101
110010101 1 110010111
110010101 1 110110101
110010101 1 100010101
001000011 1 001000010
001000011 1 001000001
001000011 1 001010011
001000011 1 001100011
001000011 1 011000011
010010101 1 010010111
010010101 1 010010001
010010101 1 010110101
010010101 1 000010101
010010101 1 110010101
101000011 1 101000010
101000011 1 101000001
101000011 1 101000111
101000011 1 101010011
101000011 1 101100011
101000011 1 111000011
101000011 1 001000011
011000011 1 011000010
011000011 1 011000001
011000011 1 011010011
011000011 1 011100011
011000011 1 111000011
001111001 1 001111000
001111001 1 001111011
001111001 1 001110001
001111001 1 001101001
001111001 1 001011001
001111001 1 000111001
001111001 1 011111001
111000011 1 111000010
111000011 1 111000001
111000011 1 111000111
111000011 1 111010011
111000011 1 111100011
101111001 1 101111000
101111001 1 101111011
101111001 1 101111101
101111001 1 101110001
101111001 1 101101001
101111001 1 101011001
101111001 1 100111001
101111001 1 111111001
101111001 1 001111001
100101110 1 100101111
100101110 1 100101100
100101110 1 100001110
100101110 1 101101110
100101110 1 000101110
011111001 1 011111000
011111001 1 011111011
011111001 1 011110001
011111001 1 011101001
011111001 1 011011001
011111001 1 010111001
011111001 1 111111001
000101110 1 000101111
000101110 1 000101100
000101110 1 000101010
000101110 1 000001110
000101110 1 001101110
111111001 1 111111000
111111001 1 111111011
111111001 1 111111101
111111001 1 111110001
111111001 1 111101001
111111001 1 111011001
111111001 1 110111001
101010101 1 101010111
101010101 1 101110101
101010101 1 100010101
101010101 1 111010101
101010101 1 001010101
110101110 1 110101111
110101110 1 110101100
110101110 1 110001110
110101110 1 111101110
110101110 1 100101110
001010101 1 001010111
001010101 1 001010001
001010101 1 001110101
001010101 1 000010101
001010101 1 011010101
010101110 1 010101111
010101110 1 010101100
010101110 1 010101010
010101110 1 010001110
010101110 1 011101110
010101110 1 000101110
010101110 1 110101110
111010101 1 111010111
111010101 1 111110101
111010101 1 110010101
011010101 1 011010111
011010101 1 011010001
011010101 1 011110101
011010101 1 010010101
011010101 1 111010101
000100011 1 000100010
000100011 1 000100001
000100011 1 000110011
000100011 1 001100011
100100011 1 100100010
100100011 1 100100001
100100011 1 100100111
100100011 1 100110011
100100011 1 101100011
100100011 1 000100011
101101110 1 101101111
101101110 1 101101100
101101110 1 101001110
101101110 1 111101110
101101110 1 001101110
010100011 1 010100010
010100011 1 010100001
010100011 1 010110011
010100011 1 011100011
010100011 1 000100011
010100011 1 110100011
110100011 1 110100010
110100011 1 110100001
110100011 1 110100111
110100011 1 110110011
110100011 1 111100011
110100011 1 100100011
001101110 1 001101111
001101110 1 001101100
001101110 1 001101010
001101110 1 001001110
001101110 1 011101110
111101110 1 111101111
111101110 1 111101100
111101110 1 111001110
011101110 1 011101111
011101110 1 011101100
011101110 1 011101010
011101110 1 011001110
011101110 1 111101110
100110101 1 100110111
100110101 1 000110101
000110101 1 000110111
000110101 1 000110001
100001101 1 100000101
100001101 1 000001101
000001101 1 000001001
000001101 1 000000101
110001101 1 110000101
110001101 1 100001101
110110101 1 110110111
110110101 1 100110101
001100011 1 001100010
001100011 1 001100001
001100011 1 001110011
001100011 1 011100011
100011110 1 100011111
100011110 1 100011100
100011110 1 100001110
100011110 1 101011110
100011110 1 000011110
010110101 1 010110111
010110101 1 010110001
010110101 1 000110101
010110101 1 110110101
010001101 1 010001001
010001101 1 010000101
010001101 1 000001101
010001101 1 110001101
000011110 1 000011111
000011110 1 000011100
000011110 1 000011010
000011110 1 000001110
000011110 1 001011110
101100011 1 101100010
101100011 1 101100001
101100011 1 101100111
101100011 1 101110011
101100011 1 111100011
101100011 1 001100011
011100011 1 011100010
011100011 1 011100001
011100011 1 011110011
011100011 1 111100011
111100011 1 111100010
111100011 1 111100001
111100011 1 111100111
111100011 1 111110011
110011110 1 110011111
110011110 1 110011100
110011110 1 110001110
110011110 1 111011110
110011110 1 100011110
010011110 1 010011111
010011110 1 010011100
010011110 1 010011010
010011110 1 010001110
010011110 1 011011110
010011110 1 000011110
010011110 1 110011110
000010011 1 000010010
000010011 1 000110011
000010011 1 001010011
101110101 1 101110111
101110101 1 100110101
101110101 1 111110101
101110101 1 001110101
001110101 1 001110111
001110101 1 001110001
001110101 1 000110101
001110101 1 011110101
101001101 1 101000101
101001101 1 100001101
101001101 1 111001101
101001101 1 001001101
001001101 1 001001001
001001101 1 001000101
001001101 1 000001101
001001101 1 011001101
100010011 1 100010010
100010011 1 100010111
100010011 1 100110011
100010011 1 101010011
100010011 1 000010011
111001101 1 111000101
111001101 1 110001101
111110101 1 111110111
111110101 1 110110101
011001101 1 011001001
011001101 1 011000101
011001101 1 010001101
011001101 1 111001101
010010011 1 010010010
010010011 1 010110011
010010011 1 011010011
010010011 1 000010011
010010011 1 110010011
101011110 1 101011111
101011110 1 101011100
101011110 1 101001110
101011110 1 111011110
101011110 1 001011110
110010011 1 110010010
110010011 1 110010111
110010011 1 110110011
110010011 1 111010011
110010011 1 100010011
011110101 1 011110111
011110101 1 011110001
011110101 1 010110101
011110101 1 111110101
001011110 1 001011111
001011110 1 001011100
001011110 1 001011010
001011110 1 001001110
001011110 1 011011110
111011110 1 111011111
111011110 1 111011100
111011110 1 111001110
011011110 1 011011111
011011110 1 011011100
011011110 1 011011010
011011110 1 011001110
011011110 1 111011110
001010011 1 001010010
001010011 1 001110011
001010011 1 011010011
101010011 1 101010010
101010011 1 101010111
101010011 1 101110011
101010011 1 111010011
101010011 1 001010011
100101101 1 100100101
100101101 1 100001101
100101101 1 000101101
000101101 1 000101001
000101101 1 000100101
000101101 1 000001101
011010011 1 011010010
011010011 1 011110011
011010011 1 111010011
111010011 1 111010010
111010011 1 111010111
111010011 1 111110011
110101101 1 110100101
110101101 1 110001101
110101101 1 100101101
100111110 1 100111111
100111110 1 100111100
100111110 1 100101110
100111110 1 100011110
100111110 1 101111110
100111110 1 000111110
010101101 1 010101001
010101101 1 010100101
010101101 1 010001101
010101101 1 000101101
010101101 1 110101101
000111110 1 000111111
000111110 1 000111100
000111110 1 000111010
000111110 1 000101110
000111110 1 000011110
000111110 1 001111110
110111110 1 110111111
110111110 1 110111100
110111110 1 110101110
110111110 1 110011110
110111110 1 111111110
110111110 1 100111110
010111110 1 010111111
010111110 1 010111100
010111110 1 010111010
010111110 1 010101110
010111110 1 010011110
010111110 1 011111110
010111110 1 000111110
010111110 1 110111110
000110011 1 000110010
000110011 1 001110011
000001011 1 000001010
000001011 1 000001001
000001011 1 000000011
000001011 1 001001011
101101101 1 101100101
101101101 1 101001101
101101101 1 100101101
101101101 1 111101101
101101101 1 001101101
001101101 1 001101001
001101101 1 001100101
001101101 1 001001101
001101101 1 000101101
001101101 1 011101101
100110011 1 100110010
100110011 1 100110111
100110011 1 101110011
100110011 1 000110011
100001011 1 100001010
100001011 1 100001001
100001011 1 100001111
100001011 1 100000011
100001011 1 101001011
100001011 1 000001011
111101101 1 111100101
111101101 1 111001101
111101101 1 110101101
010110011 1 010110010
010110011 1 011110011
010110011 1 000110011
010110011 1 110110011
110110011 1 110110010
110110011 1 110110111
110110011 1 111110011
110110011 1 100110011
101111110 1 101111111
101111110 1 101111100
101111110 1 101101110
101111110 1 101011110
101111110 1 111111110
101111110 1 001111110
011101101 1 011101001
011101101 1 011100101
011101101 1 011001101
011101101 1 010101101
011101101 1 111101101
010001011 1 010001010
010001011 1 010001001
010001011 1 010000011
010001011 1 011001011
010001011 1 000001011
010001011 1 110001011
001111110 1 001111111
001111110 1 001111100
001111110 1 001111010
001111110 1 001101110
001111110 1 001011110
001111110 1 011111110
110001011 1 110001010
110001011 1 110001001
110001011 1 110001111
110001011 1 110000011
110001011 1 111001011
110001011 1 100001011
111111110 1 111111111
111111110 1 111111100
111111110 1 111101110
111111110 1 111011110
011111110 1 011111111
011111110 1 011111100
011111110 1 011111010
011111110 1 011101110
011111110 1 011011110
011111110 1 111111110
100011101 1 100011111
100011101 1 100010101
100011101 1 100001101
100011101 1 000011101
000011101 1 000011111
000011101 1 000011001
000011101 1 000010101
000011101 1 000001101
001110011 1 001110010
001110011 1 011110011
110011101 1 110011111
110011101 1 110010101
110011101 1 110001101
110011101 1 100011101
001001011 1 001001010
001001011 1 001001001
001001011 1 001000011
001001011 1 011001011
010011101 1 010011111
010011101 1 010011001
010011101 1 010010101
010011101 1 010001101
010011101 1 000011101
010011101 1 110011101
101110011 1 101110010
101110011 1 101110111
101110011 1 111110011
101110011 1 001110011
101001011 1 101001010
101001011 1 101001001
101001011 1 101001111
101001011 1 101000011
101001011 1 111001011
101001011 1 001001011
011110011 1 011110010
011110011 1 111110011
111110011 1 111110010
111110011 1 111110111
011001011 1 011001010
011001011 1 011001001
011001011 1 011000011
011001011 1 111001011
111001011 1 111001010
111001011 1 111001001
111001011 1 111001111
111001011 1 111000011
101011101 1 101011111
101011101 1 101010101
101011101 1 101001101
101011101 1 100011101
101011101 1 111011101
101011101 1 001011101
001011101 1 001011111
001011101 1 001011001
001011101 1 001010101
001011101 1 001001101
001011101 1 000011101
001011101 1 011011101
111011101 1 111011111
111011101 1 111010101
111011101 1 111001101
111011101 1 110011101
011011101 1 011011111
011011101 1 011011001
011011101 1 011010101
011011101 1 011001101
011011101 1 010011101
011011101 1 111011101
000101011 1 000101010
000101011 1 000101001
000101011 1 000100011
000101011 1 000001011
000101011 1 001101011
100101011 1 100101010
100101011 1 100101001
100101011 1 100101111
100101011 1 100100011
100101011 1 100001011
100101011 1 101101011
100101011 1 000101011
010101011 1 010101010
010101011 1 010101001
010101011 1 010100011
010101011 1 010001011
010101011 1 011101011
010101011 1 000101011
010101011 1 110101011
110101011 1 110101010
110101011 1 110101001
110101011 1 110101111
110101011 1 110100011
110101011 1 110001011
110101011 1 111101011
110101011 1 100101011
100000111 1 100000101
100000111 1 100010111
100000111 1 100100111
100000111 1 101000111
100000111 1 000000111
000000111 1 000000101
000000111 1 000000011
000000111 1 000010111
000000111 1 000100111
000000111 1 001000111
110000111 1 110000101
110000111 1 110010111
110000111 1 110100111
110000111 1 111000111
110000111 1 100000111
100111101 1 100111111
100111101 1 100110101
100111101 1 100101101
100111101 1 100011101
100111101 1 000111101
000111101 1 000111111
000111101 1 000111001
000111101 1 000110101
000111101 1 000101101
000111101 1 000011101
010000111 1 010000101
010000111 1 010000011
010000111 1 010010111
010000111 1 010100111
010000111 1 011000111
010000111 1 000000111
010000111 1 110000111
110111101 1 110111111
110111101 1 110110101
110111101 1 110101101
110111101 1 110011101
110111101 1 100111101
001101011 1 001101010
001101011 1 001101001
001101011 1 001100011
001101011 1 001001011
001101011 1 011101011
010111101 1 010111111
010111101 1 010111001
010111101 1 010110101
010111101 1 010101101
010111101 1 010011101
010111101 1 000111101
010111101 1 110111101
101101011 1 101101010
101101011 1 101101001
101101011 1 101101111
101101011 1 101100011
101101011 1 101001011
101101011 1 111101011
101101011 1 001101011
011101011 1 011101010
011101011 1 011101001
011101011 1 011100011
011101011 1 011001011
011101011 1 111101011
111101011 1 111101010
111101011 1 111101001
111101011 1 111101111
111101011 1 111100011
111101011 1 111001011
101000111 1 101000101
101000111 1 101010111
101000111 1 101100111
101000111 1 111000111
101000111 1 001000111
001000111 1 001000101
001000111 1 001000011
001000111 1 001010111
001000111 1 001100111
001000111 1 011000111
111000111 1 111000101
111000111 1 111010111
111000111 1 111100111
000011011 1 000011010
000011011 1 000010011
000011011 1 000001011
000011011 1 001011011
101111101 1 101111111
101111101 1 101110101
101111101 1 101101101
101111101 1 101011101
101111101 1 100111101
101111101 1 111111101
101111101 1 001111101
001111101 1 001111111
001111101 1 001111001
001111101 1 001110101
001111101 1 001101101
001111101 1 001011101
001111101 1 000111101
001111101 1 011111101
011000111 1 011000101
011000111 1 011000011
011000111 1 011010111
011000111 1 011100111
011000111 1 111000111
100011011 1 100011010
100011011 1 100011111
100011011 1 100010011
100011011 1 100001011
100011011 1 101011011
100011011 1 000011011
111111101 1 111111111
111111101 1 111110101
111111101 1 111101101
111111101 1 111011101
111111101 1 110111101
010011011 1 010011010
010011011 1 010010011
010011011 1 010001011
010011011 1 011011011
010011011 1 000011011
010011011 1 110011011
011111101 1 011111111
011111101 1 011111001
011111101 1 011110101
011111101 1 011101101
011111101 1 011011101
011111101 1 010111101
011111101 1 111111101
110011011 1 110011010
110011011 1 110011111
110011011 1 110010011
110011011 1 110001011
110011011 1 111011011
110011011 1 100011011
100100111 1 100100101
100100111 1 100110111
100100111 1 101100111
100100111 1 000100111
001011011 1 001011010
001011011 1 001010011
001011011 1 001001011
001011011 1 011011011
000100111 1 000100101
000100111 1 000100011
000100111 1 000110111
000100111 1 001100111
101011011 1 101011010
101011011 1 101011111
101011011 1 101010011
101011011 1 101001011
101011011 1 111011011
101011011 1 001011011
110100111 1 110100101
110100111 1 110110111
110100111 1 111100111
110100111 1 100100111
011011011 1 011011010
011011011 1 011010011
011011011 1 011001011
011011011 1 111011011
111011011 1 111011010
111011011 1 111011111
111011011 1 111010011
111011011 1 111001011
010100111 1 010100101
010100111 1 010100011
010100111 1 010110111
010100111 1 011100111
010100111 1 000100111
010100111 1 110100111
101100111 1 101100101
101100111 1 101110111
101100111 1 111100111
101100111 1 001100111
001100111 1 001100101
001100111 1 001100011
001100111 1 001110111
001100111 1 011100111
111100111 1 111100101
111100111 1 111110111
000111011 1 000111010
000111011 1 000110011
000111011 1 000101011
000111011 1 000011011
000111011 1 001111011
011100111 1 011100101
011100111 1 011100011
011100111 1 011110111
011100111 1 111100111
100111011 1 100111010
100111011 1 100111111
100111011 1 100110011
100111011 1 100101011
100111011 1 100011011
100111011 1 101111011
100111011 1 000111011
010111011 1 010111010
010111011 1 010110011
010111011 1 010101011
010111011 1 010011011
010111011 1 011111011
010111011 1 000111011
010111011 1 110111011
110111011 1 110111010
110111011 1 110111111
110111011 1 110110011
110111011 1 110101011
110111011 1 110011011
110111011 1 111111011
110111011 1 100111011
100010111 1 100110111
100010111 1 101010111
100010111 1 000010111
000010111 1 000010011
000010111 1 000110111
000010111 1 001010111
110010111 1 110110111
110010111 1 111010111
110010111 1 100010111
010010111 1 010010011
010010111 1 010110111
010010111 1 011010111
010010111 1 000010111
010010111 1 110010111
001111011 1 001111010
001111011 1 001110011
001111011 1 001101011
001111011 1 001011011
001111011 1 011111011
101111011 1 101111010
101111011 1 101111111
101111011 1 101110011
101111011 1 101101011
101111011 1 101011011
101111011 1 111111011
101111011 1 001111011
011111011 1 011111010
011111011 1 011110011
011111011 1 011101011
011111011 1 011011011
011111011 1 111111011
111111011 1 111111010
111111011 1 111111111
111111011 1 111110011
111111011 1 111101011
111111011 1 111011011
101010111 1 101110111
101010111 1 111010111
101010111 1 001010111
001010111 1 001010011
001010111 1 001110111
001010111 1 011010111
111010111 1 111110111
011010111 1 011010011
011010111 1 011110111
011010111 1 111010111
100110111 1 101110111
100110111 1 000110111
000110111 1 000110011
000110111 1 001110111
100001111 1 100001101
100001111 1 100000111
100001111 1 101001111
100001111 1 000001111
000001111 1 000001101
000001111 1 000001011
000001111 1 000000111
000001111 1 001001111
110110111 1 111110111
110110111 1 100110111
110001111 1 110001101
110001111 1 110000111
110001111 1 111001111
110001111 1 100001111
010110111 1 010110011
010110111 1 011110111
010110111 1 000110111
010110111 1 110110111
010001111 1 010001101
010001111 1 010001011
010001111 1 010000111
010001111 1 011001111
010001111 1 000001111
010001111 1 110001111
101110111 1 111110111
101110111 1 001110111
001110111 1 001110011
001110111 1 011110111
101001111 1 101001101
101001111 1 101000111
101001111 1 111001111
101001111 1 001001111
001001111 1 001001101
001001111 1 001001011
001001111 1 001000111
001001111 1 011001111
111001111 1 111001101
111001111 1 111000111
011110111 1 011110011
011110111 1 111110111
011001111 1 011001101
011001111 1 011001011
011001111 1 011000111
011001111 1 111001111
100101111 1 100101101
100101111 1 100100111
100101111 1 100001111
100101111 1 101101111
100101111 1 000101111
000101111 1 000101101
000101111 1 000101011
000101111 1 000100111
000101111 1 000001111
000101111 1 001101111
110101111 1 110101101
110101111 1 110100111
110101111 1 110001111
110101111 1 111101111
110101111 1 100101111
010101111 1 010101101
010101111 1 010101011
010101111 1 010100111
010101111 1 010001111
010101111 1 011101111
010101111 1 000101111
010101111 1 110101111
101101111 1 101101101
101101111 1 101100111
101101111 1 101001111
101101111 1 111101111
101101111 1 001101111
001101111 1 001101101
001101111 1 001101011
001101111 1 001100111
001101111 1 001001111
001101111 1 011101111
111101111 1 111101101
111101111 1 111100111
111101111 1 111001111
011101111 1 011101101
011101111 1 011101011
011101111 1 011100111
011101111 1 011001111
011101111 1 111101111
100011111 1 100010111
100011111 1 100001111
100011111 1 101011111
100011111 1 000011111
000011111 1 000011011
000011111 1 000010111
000011111 1 000001111
000011111 1 001011111
110011111 1 110010111
110011111 1 110001111
110011111 1 111011111
110011111 1 100011111
010011111 1 010011011
010011111 1 010010111
010011111 1 010001111
010011111 1 011011111
010011111 1 000011111
010011111 1 110011111
101011111 1 101010111
101011111 1 101001111
101011111 1 111011111
101011111 1 001011111
001011111 1 001011011
001011111 1 001010111
001011111 1 001001111
001011111 1 011011111
111011111 1 111010111
111011111 1 111001111
011011111 1 011011011
011011111 1 011010111
011011111 1 011001111
011011111 1 111011111
100111111 1 100110111
100111111 1 100101111
100111111 1 100011111
100111111 1 101111111
100111111 1 000111111
000111111 1 000111011
000111111 1 000110111
000111111 1 000101111
000111111 1 000011111
000111111 1 001111111
110111111 1 110110111
110111111 1 110101111
110111111 1 110011111
110111111 1 111111111
110111111 1 100111111
010111111 1 010111011
010111111 1 010110111
010111111 1 010101111
010111111 1 010011111
010111111 1 011111111
010111111 1 000111111
010111111 1 110111111
101111111 1 101110111
101111111 1 101101111
101111111 1 101011111
101111111 1 111111111
101111111 1 001111111
001111111 1 001111011
001111111 1 001110111
001111111 1 001101111
001111111 1 001011111
001111111 1 011111111
111111111 1 111110111
111111111 1 111101111
111111111 1 111011111
011111111 1 011111011
011111111 1 011110111
011111111 1 011101111
011111111 1 011011111
011111111 1 111111111
