# Supplementary material for: Dynamics simulations of hypoxia inducible factor-1 regulatory network in cancer using formal verification techniques
Source: Front Mol Biosci. 2024 Nov 7;11:1386930. doi: 10.3389/fmolb.2024.1386930 (PMC11599740; doi:10.3389/fmolb.2024.1386930)
Supplement: Supplementary file 1 [file DataSheet1.zip › Supplementary Material/Supplementary Material S5.txt]

#Ordinary Differential Equations (ODEs) representing model interactions
		
d(HIF)/dt = 1/cell*(-(([k^-_P53HIF]*HIF*P53)*cell) + (([k^VEGFERK_catHIF]*ERK)*cell) - (([k^HIF_catVEGF]*HIF)*cell) - (([k^HIF_catGLUT1]*HIF)*cell))

d(GLUT1)/dt = 1/cell*(-(([k^HIFGLUT1_catOGT]*GLUT1)*cell) + (([k^HIF_catGLUT1]*HIF)*cell))

d(OGT)/dt = 1/cell*((([k^HIFGLUT1_catOGT]*GLUT1)*cell) - (([k^-_OGTAKT]*OGT*AKT)*cell) + (([k^CMYC_catOGT]*CMYC)*cell) - (([k^OGT_catCMYC]*OGT)*cell))

d(P53)/dt = 1/cell*(-(([k^+_P53AKT]*P53*AKT)*cell))
d(AKT)/dt = 1/cell*((([k^VEGF_catAKT]*VEGF)*cell))
d(VEGF)/dt = 1/cell*(-(([k^VEGF_catAKT]*VEGF)*cell) + (([k^HIF_catVEGF]*HIF)*cell) - (([k^VEGF_catERK]*VEGF)*cell))
d(ERK)/dt = 1/cell*(-(([k^VEGFERK_catHIF]*ERK)*cell) + (([k^VEGF_catERK]*VEGF)*cell))
d(catenin)/dt = 1/cell*(-(([k^+_AKTcatenin]*catenin*AKT)*cell) - (([k^catenin_catCMYC]*catenin)*cell))
d(CMYC)/dt = 1/cell*((([k^catenin_catCMYC]*catenin)*cell) - (([k^CMYC_catOGT]*CMYC)*cell) + (([k^OGT_catCMYC]*OGT)*cell))
	
